# Supplementary material for: Whole genome sequencing of Salmonella Typhimurium illuminates distinct outbreaks caused by an endemic multi-locus variable number tandem repeat analysis type in Australia, 2014
Source: BMC Microbiol. 2016 Sep 15;16:211. doi: 10.1186/s12866-016-0831-3 (PMC5024487; doi:10.1186/s12866-016-0831-3)
Supplement: Additional file 1: Table S1. — Genomic features of SNPs identified. (XLS 33 kb) [file 12866_2016_831_MOESM1_ESM.xls]

## Sheet: SNP features
Table S1. Genomic features of SNPs identified against reference genome LT 2*
Reference Position	Type	Length	Reference Allele	SNP Allele	Overlapping annotations	Coding region change	Amino acid change
7408	Insertion	1	-	A	Intergenic region
185058	SNV	1	G	A	Gene: yacH, CDS: yacH	NP_459162.1:c.411C>T
304582	SNV	1	C	A	Intergenic region
613620	SNV	1	C	T	Gene: argU, Gene: STM0554, tRNA: argU, CDS: STM0554	NP_459548.1:c.162G>A
723663	SNV	1	C	T	Gene: hscC, CDS: hscC	NP_459651.1:c.550G>A	NP_459651.1:p.Glu184Lys
751677	SNV	1	G	T	Gene: STM0689, CDS: STM0689	NP_459674.1:c.999C>A
1041724	SNV	1	G	A	Gene: lolA, CDS: lolA	NP_459937.1:c.159G>A
1367198	SNV	1	C	T	Gene: STM1288, CDS: STM1288	NP_460254.1:c.681C>T
1455974	SNV	1	C	T	Gene: sufD, CDS: sufD	NP_460337.1:c.1058C>T	NP_460337.1:p.Ala353Val
1614073	SNV	1	C	T	Gene: STM1539, CDS: STM1539	NP_460499.1:c.832G>A	NP_460499.1:p.Val278Ile
1616329	SNV	1	C	T	Gene: STM1540, CDS: STM1540	NP_460500.1:c.997C>T	NP_460500.1:p.Arg333Cys
1619408	SNV	1	C	A	Gene: STM1543, CDS: STM1543	NP_460503.1:c.199G>T	NP_460503.1:p.Ala67Ser
1789781	Insertion	1	-	A	Intergenic region
1866600	SNV	1	C	G	Gene: narL, CDS: narL	NP_460723.1:c.530C>G	NP_460723.1:p.Ala177Gly
1985097	SNV	1	G	A	Gene: yebA, CDS: yebA	NP_460847.1:c.1303C>T	NP_460847.1:p.Gln435*
2013367	SNV	1	C	A	Gene: cheB, CDS: cheB	NP_460874.1:c.373G>T	NP_460874.1:p.Glu125*
2019560	SNV	1	G	A	Gene: motB, CDS: motB	NP_460879.1:c.568C>T	NP_460879.1:p.Arg190Cys
2041419	SNV	1	G	A	Gene: yecS, CDS: yecS	NP_460905.1:c.611C>T	NP_460905.1:p.Ser204Leu
2162287	Deletion	1	A	-	Gene: rfbP, CDS: rfbP	NP_461027.1:c.75delT	NP_461027.1:p.Phe25fs
2336259	SNV	1	G	T	Gene: STM2235, CDS: STM2235	NP_461178.1:c.347C>A	NP_461178.1:p.Ala116Glu
3413980	SNV	1	G	A	Intergenic region
3491775	SNV	1	C	A	Gene: arcB, CDS: arcB	NP_462238.1:c.1054G>T	NP_462238.1:p.Asp352Tyr
3596727	SNV	1	T	C	Intergenic region
3598983	SNV	1	A	C	Gene: tuf, CDS: tuf	NP_462349.1:c.504T>G
3791696	SNV	1	G	T	Intergenic region
3983630	SNV	1	G	T	Intergenic region
4098016	SNV	1	G	A	Gene: yieO, CDS: yieO	NP_462786.1:c.920C>T	NP_462786.1:p.Thr307Met
4273259	SNV	1	C	A	Gene: pfkA, CDS: pfkA	NP_462943.1:c.930C>A	NP_462943.1:p.Ser310Arg
4517625	SNV	1	C	T	Intergenic region
4657704	SNV	1	G	A	Gene: mpl, CDS: mpl	NP_463277.1:c.1034G>A	NP_463277.1:p.Arg345His
2332558	Deletion	7	ATTTTAT	-	Gene: oafA, CDS: oafA	NP_461175.1:c.429_435delATTTTAT	NP_461175.1:p.Gln143fs
* GenBank Accession No. NC_003197
